# Supplementary material for: The VIP-VPAC2 neuropeptidergic axis is a cellular pacemaking hub of the suprachiasmatic nucleus circadian circuit
Source: Nat Commun. 2020 Jul 7;11:3394. doi: 10.1038/s41467-020-17110-x (PMC7341843; doi:10.1038/s41467-020-17110-x)
Supplement: Supplementary file 6 — Source Data [file 41467_2020_17110_MOESM6_ESM.xlsx]

## Sheet: Fig 1d
Figure 1d	PER2::LUC/GCaMP Periods
VIP-CRE
Slice No.	PER2::LUC	GCaMP6f
1	23.5	23.625
2	23.8	23.8
3	23.3333	23.6667
4	24	24.5
5	24.625	24.25
6	24.3	24
7	24.3	24.1
8	24.2	24
9	24.2	24.1
VPAC2-CRE
Slice No.	PER2::LUC	GCaMP6f
1	23.8	23.9
2	23.625	23.875
3	23.8333	24.1667
4	23.9	24.4
5	23.625	23.625
6	23.5	23.5
7	23.6667	23.8333
8	24.1667	24
9	24.25	23.875
10	24.125	24.125

## Sheet: Fig 1f
Figure 1f	GCaMP Phases
Neuronal (Syn)	VIP-CRE	VPAC2-CRE
8.02	8.73191	7.96639
7.9	5.19328	7.02222
7.26	6.21429	7.72028
7.8	5.375	9.07113
7.14	5.17766	8.13968
7.52	5.99177	7.78723
	5.90947	7.05634
	6.6281	6.91034
	5.71901	8.14021
		8.02073

## Sheet: Fig 2b-g, Fig S4d-e
Figure 2b,d,e,f,g and Figure S4 d,e	Individual Neuronal electrophysiological parameters
Slice ID	Cell ID	Genotype	Time	CT	RMP, mV	SFR, Hz	Rinput, GΩ	AHPD50, ms	LvR, au
1	1	VIP	CT0-2	1.03	-56.6633	5.75	0.7578	32.155	0.0472904
1	2	VIP	CT0-2	1.22	-59.2767	7.4	0.764	25.7588	0.0272337
1	3	VIP	CT0-2	1.35	-56.325	8.98333	0.454433	15.2124	0.0357114
1	4	VIP	CT0-2	1.52	-61.42	6.36667	0.499333	72.1294	0.0263092
1	5	VIP	CT0-2	1.7	-56.29	6.6	0.696167	28.3751	0.0277159
1	6	VIP	CT0-2	1.92	-61.925	5.63333	0.750967	57.719	0.0570853
1	7	VIP	CT2-4	2.1	-60.465	8.41667	1.02823	33.9159	0.0152088
1	8	VIP	CT2-4	2.4	-59.5667	4.8	0.860667	42.1156	0.05291
1	9	VIP	CT2-4	2.53	-61.8467	3.98333	0.524967	79.7014	0.0528141
1	10	VIP	CT2-4	3.07	-55.065	11.7167	0.876233	22.1619	0.0537722
1	11	VIP	CT2-4	3.35	-52.3883	9.96667	0.890933	19.8866	0.0660453
1	12	VIP	CT2-4	3.52	-59.0283	8.38333	0.728667	20.2919	0.0627688
2	13	VIP	CT0-2	1.62025	-59.5583	3.38333	0.912167	88.0369	0.0648717
2	14	VIP	CT0-2	1.9443	-56.2483	5.46667	0.340367	18.3625	0.114514
2	15	VIP	CT2-4	2.65316	-59.2117	4.51667	0.565967	26.436	0.0497884
2	16	VIP	CT2-4	2.8557	-57.7583	3.18333	0.5113	94.4193	0.0731833
2	17	VIP	CT2-4	2.98734	-59.9883	5.25	0.688533	63.444	0.0136687
2	18	VIP	CT2-4	3.10886	-60.4317	0.133333	0.810067	64.4206	1.25329
2	19	VIP	CT2-4	3.32152	-62.1683	4.35	0.899467	63.5572	0.0112456
2	20	VIP	CT2-4	3.47342	-59.2833	5.53333	0.928867	35.7237	0.00728646
2	21	VIP	CT2-4	3.74684	-61.32	4.91667	0.726467	100.711	0.00512844
2	22	VIP	CT2-4	3.87848	-59.0767	6.35	0.708433	27.3814	0.00657871
3	23	VIP	CT0-2	0.590164	-50.4333	1.45	0.557267	115.641	0.0872045
3	24	VIP	CT0-2	0.806557	-56.7617	2.18333	1.11263	143.437	0.112377
3	25	VIP	CT0-2	0.904918	-53.2733	1.35	0.2962	67.2162	0.341666
3	26	VIP	CT0-2	1.05246	-59.405	3.06667	0.779167	144.456	0.0191692
3	27	VIP	CT0-2	1.74098	-54.6483	4.1	0.7712	75.0389	0.0651499
3	28	VIP	CT0-2	1.9377	-54.0167	1.53333	0.754333	145.242	0.184396
3	29	VIP	CT2-4	2.14426	-56.6083	4.26667	0.7918	38.639	0.0589428
3	30	VIP	CT2-4	2.2918	-58.2933	3.66667	0.9209	100.371	0.0344723
3	31	VIP	CT2-4	2.63607	-61.705	3.41667	1.19163	79.309	0.0379912
3	32	VIP	CT2-4	2.93115	-56.0283	2.85	0.642333	89.8	0.108849
3	33	VIP	CT2-4	3.11803	-54.5583	1.81667	0.727133	101.444	0.163422
3	34	VIP	CT2-4	3.22623	-56.865	2.98333	1.37433	95.1401	0.134375
3	35	VIP	CT2-4	3.4623	-51.08	4.53333	0.8251	51.8112	0.110282
3	36	VIP	CT2-4	3.78689	-56.865	2.85	0.966767	137.279	0.036649
3	37	VIP	CT2-4	3.91475	-57.4267	3.53333	0.915667	104.055	0.046306
4	38	VIP	CT0-2	1.15645	-56.2883	7.18333	0.5838	48.4173	0.0339997
4	39	VIP	CT0-2	1.30663	-59.0983	6.6	1.0025	45.9423	0.0138537
4	40	VIP	CT0-2	1.60701	-58.2783	1.85	0.837167	45.563	0.198126
4	41	VIP	CT0-2	1.86733	-55.8333	6.38333	0.7128	22.4058	0.0224506
4	42	VIP	CT2-4	2.06758	-58.875	6.15	0.663633	45.3902	0.00588953
4	43	VIP	CT2-4	2.18773	-56.57	5.95	0.728533	32.6871	0.015461
4	44	VIP	CT2-4	2.33792	-61.4767	5.81667	0.888933	58.0575	0.0166904
4	45	VIP	CT2-4	2.46809	-56.76	10.0333	0.6638	34.3874	0.033826
4	46	VIP	CT2-4	2.60826	-57.67	8.3	0.945633	28.2279	0.0559361
4	47	VIP	CT2-4	2.83855	-58.4433	8.38333	0.5756	24.0084	0.0153933
4	48	VIP	CT2-4	3.21902	-59.0483	4.98333	0.962367	33.4227	0.0830209
4	49	VIP	CT2-4	3.36921	-54.1167	9.28333	0.7858	49.1059	0.0826814
4	50	VIP	CT2-4	3.50939	-52.4633	3.96667	0.5798	14.8739	0.0730292
4	51	VIP	CT2-4	3.70964	-54.2967	5.6	0.722467	24.873	0.0245742
4	52	VIP	CT2-4	3.8398	-59.57	5.16667	0.715367	43.3317	0.0419842
5	53	VIP	CT0-2	0.014652	-58.3433	2.83333	0.756	111.151	0.0910392
5	54	VIP	CT0-2	0.141636	-59.1333	4.9	0.9585	64.7754	0.00923313
5	55	VIP	CT0-2	0.288156	-48.9267	4.78333	0.950733	17.9527	0.192152
5	56	VIP	CT0-2	0.424908	-59.7383	1.76667	0.924167	153.795	0.169978
5	57	VIP	CT0-2	0.698413	-59.5	4.13333	0.823667	110.511	0.0195153
5	58	VIP	CT0-2	0.971917	-58.12	4.38333	0.637967	80.5375	0.0153127
5	59	VIP	CT0-2	1.70452	-56.4183	6.46667	0.324367	43.652	0.0204373
5	60	VIP	CT0-2	1.89011	-58.44	4.36667	0.7247	81.2521	0.0156164
5	61	VIP	CT2-4	2.02686	-61.515	4.3	0.994833	88.4454	0.0175906
5	62	VIP	CT2-4	2.11477	-57.6067	4.66667	0.714267	76.1339	0.0379904
5	63	VIP	CT2-4	2.23199	-57.31	5.06667	1.18313	47.8925	0.0263447
5	64	VIP	CT2-4	2.35897	-57.37	5.86667	1.01353	49.6943	0.0662855
6	65	VIP	CT0-2	0.460177	-58.5833	7.58333	0.980233	31.7102	0.00940875
6	66	VIP	CT0-2	0.591656	-56.4017	6.96667	1.2919	22.0715	0.0135982
6	67	VIP	CT0-2	0.692794	-57.1883	7.83333	0.768733	22.7106	0.0229533
6	68	VIP	CT0-2	0.844501	-58.17	8.61667	1.03587	17.4808	0.014549
6	69	VIP	CT0-2	0.97598	-52.335	3.88333	0.93	27.9739	0.131222
6	70	VIP	CT0-2	1.17826	-52.975	6.7	0.999133	21.5593	0.017837
6	71	VIP	CT2-4	2.10872	-60.0883	5.3	1.17457	53.8716	0.0290301
6	72	VIP	CT2-4	2.29077	-58.9267	7.41667	0.774433	20.5426	0.0349928
6	73	VIP	CT2-4	2.43236	-52.5467	3.58333	0.573067	21.8103	0.0974011
6	74	VIP	CT2-4	2.58407	-56.8333	5.85	1.0585	27.6338	0.0220079
6	75	VIP	CT2-4	2.86726	-51.1017	3.96667	1.01583	20.7749	0.125722
6	76	VIP	CT2-4	3.15044	-59.1283	5.71667	1.27457	52.7998	0.0199498
6	77	VIP	CT2-4	3.27181	-57.1017	6.58333	1.63733	29.6148	0.0153586
6	78	VIP	CT2-4	3.47408	-49.6083	3.51667	1.06617	10.1371	0.268965
6	79	VIP	CT2-4	3.7067	-59.0283	5.66667	0.794933	38.088	0.0540538
7	80	VIP	CT0-2	0.110268	-59.9867	2.4	0.692633	92.4052	0.0663077
7	81	VIP	CT0-2	0.22533	-52.7167	2.4	0.754667	89.1534	0.0205504
7	82	VIP	CT0-2	0.417099	-57.7417	2.55	0.807333	96.2051	0.0568531
7	83	VIP	CT0-2	0.560927	-54.8717	4.1	0.951767	20.7092	0.0538191
7	84	VIP	CT0-2	0.675989	-58.105	2.1	1.05093	61.8533	0.100329
7	85	VIP	CT0-2	0.896524	-60.26	4.21667	1.01833	63.6197	0.0264973
7	86	VIP	CT0-2	1.06912	-53.4933	6.11667	0.527633	21.3888	0.0282744
7	87	VIP	CT0-2	1.6636	-61.215	4.26667	0.6787	56.2578	0.0150086
7	88	VIP	CT2-4	2.11426	-60.185	5.35	0.6738	38.4636	0.00595422
7	89	VIP	CT2-4	2.28686	-60.095	6.71667	0.434967	30.9667	0.0225399
7	90	VIP	CT2-4	2.41151	-52.77	1.9	0.485967	15.505	0.217587
7	91	VIP	CT2-4	2.81422	-60.9817	4.31667	0.828033	97.1361	0.0650718
8	92	VIP	CT0-2	0.579661	-57.9483	3.31667	0.4104	70.5099	0.0555984
8	93	VIP	CT0-2	0.711864	-55.4217	6.01667	0.790733	41.904	0.0406613
8	94	VIP	CT0-2	0.833898	-59.6483	5.06667	N/A	59.2152	0.0368724
8	95	VIP	CT0-2	0.935593	-59.9967	4.95	0.587333	76.548	0.0168323
8	96	VIP	CT0-2	1.04746	-59.6367	5.71667	0.748333	64.6525	0.0189239
8	97	VIP	CT0-2	1.22034	-60.0483	3.36667	0.8958	72.4608	0.0281062
8	98	VIP	CT0-2	1.69831	-63.125	1.71667	0.404633	111.923	0.0463936
8	99	VIP	CT0-2	1.81017	-57.8367	5.46667	0.788167	109.686	0.0379094
8	100	VIP	CT0-2	1.95254	-62.9217	6.3	0.694533	42.0544	0.010484
8	101	VIP	CT2-4	2.05424	-60.7917	5.06667	0.742067	72.7127	0.141643
8	102	VIP	CT2-4	2.33898	-59.5617	5.68333	0.2685	61.7941	0.0229012
8	103	VIP	CT2-4	2.47119	-51.7	4.08333	0.423433	8.58165	0.268031
8	104	VIP	CT2-4	2.71525	-55.1317	5.61667	0.7837	21.4683	0.00929065
8	105	VIP	CT2-4	2.8678	-55.6317	7.8	0.580867	39.1651	0.024041
8	106	VIP	CT2-4	2.97966	-61.2483	3.88333	0.768833	50.9084	0.0807228
8	107	VIP	CT2-4	3.10169	-58.58	5.15	0.650767	49.0852	0.0177575
8	108	VIP	CT2-4	3.32542	-57.185	6.2	0.7803	44.6347	0.0288328
8	109	VIP	CT2-4	3.47797	-57.9783	7.5	0.817533	35.1125	0.0240171
8	110	VIP	CT2-4	3.58983	-61.075	5.16667	0.5033	87.0743	0.0183039
8	111	VIP	CT2-4	3.8339	-59.8983	5.75	0.825467	40.7893	0.00695173
8	112	VIP	CT2-4	3.9661	-59.2283	5.96667	N/A	46.4576	0.0222493
9	113	VIP	CT0-2	0.42	-60.4717	6.05	0.816033	60.3409	0.00671255
9	114	VIP	CT0-2	0.58	-56.4083	7.28333	0.991433	50.0017	0.0317469
9	115	VIP	CT0-2	0.77	-57.9333	6.2	0.790433	38.3262	0.025454
9	116	VIP	CT0-2	0.92	-55.7983	7.03333	0.866233	28.844	0.0460611
9	117	VIP	CT0-2	1.03	-57.8683	4.11667	0.715867	48.5217	0.0571985
9	118	VIP	CT0-2	1.17	-61.4267	4.65	0.899867	68.0205	0.00225045
9	119	VIP	CT0-2	1.28	-56.8717	5.75	N/A	42.7038	0.0432229
9	120	VIP	CT0-2	1.4	-61.93	2.68333	0.249467	69.0175	0.0489812
9	121	VIP	CT0-2	1.52	-56.3817	5.75	0.422567	35.3676	0.0377633
9	122	VIP	CT0-2	1.65	-59.995	6.26667	0.650367	58.3469	0.00927433
9	123	VIP	CT0-2	1.78	-57.41	7.33333	0.883667	30.6392	0.0283544
9	124	VIP	CT0-2	1.93	-58.2433	4.31667	0.612033	42.3126	0.0241045
9	125	VIP	CT2-4	2.05	-60.11	6.33333	1.01713	44.714	0.0260754
9	126	VIP	CT2-4	2.27	-57.6283	5.58333	0.6121	42.8251	0.0519304
9	127	VIP	CT2-4	2.68	-61.9217	2.9	0.358033	23.8361	0.0808213
9	128	VIP	CT2-4	2.93	-59.53	1.33333	0.480867	41.8075	0.32859
9	129	VIP	CT2-4	3.07	-53.35	4.73333	0.5618	37.7276	0.131176
9	130	VIP	CT2-4	3.32	-55.5633	6.98333	0.638333	17.2029	0.0132295
9	131	VIP	CT2-4	3.45	-59.62	5	0.657767	37.2571	0.0315038
9	132	VIP	CT2-4	3.6	-55.855	5.96667	0.868933	42.768	0.0651571
9	133	VIP	CT2-4	3.88	-58.635	3.68333	N/A	28.4483	0.0724383
10	134	VIP	CT0-2	0.0200837	-51.8333	4.21667	0.988133	23.0334	0.214035
10	135	VIP	CT0-2	0.220921	-53.3583	6.25	0.842	13.1684	0.205071
10	136	VIP	CT0-2	0.431799	-57.4783	3.45	1.50353	39.2184	0.199988
10	137	VIP	CT0-2	0.552301	-56.82	2.26667	1.1428	42.881	0.292102
10	138	VIP	CT0-2	0.773222	-58.9233	4.56667	0.677867	29.101	0.0969452
10	139	VIP	CT0-2	0.974059	-60.4883	4.43333	1.1655	52.1923	0.0158418
10	140	VIP	CT0-2	1.07448	-57.1317	3	1.21443	37.7878	0.109741
10	141	VIP	CT0-2	1.2251	-56.1433	3.41667	1.1735	19.8419	0.438539
10	142	VIP	CT0-2	1.32552	-53.9117	9.68333	0.938233	12.7888	0.215917
10	143	VIP	CT0-2	1.45607	-58.3467	5.43333	1.14377	32.765	0.0563469
10	144	VIP	CT0-2	1.55649	-59.6117	1.45	1.59933	67.2323	0.309755
10	145	VIP	CT2-4	2.00837	-50.9533	10.6833	0.9242	12.9006	0.14013
10	146	VIP	CT2-4	2.13891	-52.4233	7.65	1.2771	17.5347	0.138774
10	147	VIP	CT2-4	2.25941	-54.4783	5.55	1.3118	25.3225	0.0965623
10	148	VIP	CT2-4	2.41004	-56.2633	7.23333	1.32287	15.727	0.105493
10	149	VIP	CT2-4	2.51046	-54.2633	3.86667	0.703333	10.9149	0.494013
10	150	VIP	CT2-4	2.73138	-50.1567	5.68333	1.2047	26.9567	0.158998
10	151	VIP	CT2-4	3.1431	-57.6233	2.26667	1.5003	44.8126	0.202412
10	152	VIP	CT2-4	3.48452	-57.0817	3.26667	1.10203	65.0692	0.191329
10	153	VIP	CT2-4	3.68536	-59.2767	4.76667	0.642133	35.2882	0.164558
11	154	VIP	CT4-6	4.75836	-56.0083	2.8	0.7183	92.1484	0.0407305
11	155	VIP	CT4-6	4.97165	-64.205	3.21667	0.7886	148.547	0.00643889
11	156	VIP	CT4-6	5.42869	-49.5	3.66667	0.3732	17.6015	0.27983
11	157	VIP	CT4-6	5.68261	-58.2233	1.68333	0.584433	94.8133	0.139749
11	158	VIP	CT4-6	5.87558	-60.3283	3.36667	0.923033	107.851	0.104538
11	159	VIP	CT6-8	6.33263	-55.39	5.05	0.804233	61.6668	0.0835493
11	160	VIP	CT6-8	6.87093	-65.8483	0.2	0.722933	197.362	0.264909
11	161	VIP	CT6-8	7.24672	-59.3033	0.45	0.8031	88.7263	0.633479
11	162	VIP	CT6-8	7.50063	-65.5033	1.85	2.79857	192.051	0.0559576
12	163	VIP	CT4-6	4.68571	-48.3467	1.66667	0.724133	35.2646	0.0944767
12	164	VIP	CT4-6	4.88571	-59.0133	2.66667	0.746767	97.4588	0.010864
12	165	VIP	CT4-6	5.11429	-60.1967	3.1	1.35187	127.069	0.0100708
12	166	VIP	CT4-6	5.31429	-58.0183	1.88333	0.314233	86.2561	0.0737049
12	167	VIP	CT4-6	5.69524	-49.735	3.51667	0.6159	19.2915	0.0684076
12	168	VIP	CT6-8	6.2381	-49.3867	1.16667	0.6092	17.6264	0.178148
12	169	VIP	CT6-8	6.55238	-60.3533	2.83333	0.4607	61.5724	0.0553041
12	170	VIP	CT6-8	6.7619	-56.9317	3.7	1.24937	35.6142	0.0462058
12	171	VIP	CT6-8	7.19048	-56.2233	3	0.855833	46.9319	0.0650758
13	172	VIP	CT4-6	4.80505	-60.845	3.35	0.584867	24.5557	0.0945636
13	173	VIP	CT4-6	5.04758	-53.6617	4.65	1.15397	27.2007	0.0334711
13	174	VIP	CT4-6	5.51242	-51.9967	5.15	0.5206	18.4186	0.043648
13	175	VIP	CT4-6	5.80547	-61.74	3.03333	2.10743	140.002	0.0232561
13	176	VIP	CT6-8	6.24	-59.185	4.41667	0.858033	50.2588	0.0312986
13	177	VIP	CT6-8	7.22021	-60.3617	3.28333	0.9139	102.5	0.111945
13	178	VIP	CT6-8	7.584	-59.1883	3.88333	1.07667	52.8996	0.0302618
14	179	VIP	CT4-6	5.57355	-59.8033	2.96667	1.0407	49.2453	0.159629
14	180	VIP	CT6-8	6.29752	-60.5367	3.36667	0.8187	41.6253	0.0528289
14	181	VIP	CT6-8	7.23967	-59.1283	4.43333	1.1896	24.9744	0.0534266
14	182	VIP	CT6-8	7.45785	-57.4933	3.95	1.33793	23.8012	0.0832173
14	183	VIP	CT6-8	7.7157	-64.6883	2.01667	1.13807	169.296	0.0519233
14	184	VIP	CT6-8	7.91405	-57.7367	5.15	1.15833	34.1149	0.026997
15	185	VIP	CT4-6	4.34812	-49.665	4.21667	0.983667	70.1396	0.0987592
15	186	VIP	CT4-6	4.97071	-61.89	4.93333	0.7293	83.3247	0.00936492
15	187	VIP	CT4-6	5.12134	-54.8033	4	0.441933	48.5627	0.0473391
15	188	VIP	CT4-6	5.25188	-59.0667	5.41667	0.6474	73.6759	0.0475945
15	189	VIP	CT4-6	5.39247	-58.1967	5.66667	0.455833	57.4961	0.0112006
15	190	VIP	CT4-6	5.87448	-57.4467	5.1	0.259367	92.9444	0.0218039
15	191	VIP	CT6-8	6.00502	-57.1883	0.383333	0.691967	99.267	0.492428
15	192	VIP	CT6-8	6.40669	-62.445	5.08333	0.773533	94.7567	0.00838971
15	193	VIP	CT6-8	6.50711	-62.1383	5	0.568067	93.8574	0.00999323
15	194	VIP	CT6-8	6.79833	-59.9183	4.41667	0.935767	75.564	0.0186564
15	195	VIP	CT6-8	6.90879	-63.2533	4.66667	1.8276	113.545	0.0107577
15	196	VIP	CT6-8	7.15983	-56.59	2.31667	0.7272	79.5515	0.408841
15	197	VIP	CT6-8	7.28033	-57.9183	4.33333	0.5828	87.4289	0.0194428
15	198	VIP	CT6-8	7.38075	-62.8733	4.65	1.0844	107.853	0.00703817
16	199	VIP	CT4-6	4.71394	-55.7567	3.58333	1.17023	107.616	0.028565
16	200	VIP	CT4-6	4.85737	-61.735	5.98333	1.4596	76.531	0.0143385
16	201	VIP	CT4-6	5.06773	-45.62	3.78333	0.5343	8.39764	0.264572
16	202	VIP	CT4-6	5.33546	-51.58	6.66667	0.856467	18.7733	0.0251173
16	203	VIP	CT4-6	5.78486	-49.9283	3.71667	0.825167	35.037	0.148052
16	204	VIP	CT4-6	5.92829	-56.6967	5	0.916433	68.5953	0.0969091
16	205	VIP	CT6-8	6.11952	-51.6417	4.86667	0.529933	25.8408	0.184882
16	206	VIP	CT6-8	6.64542	-57.6833	4.3	0.592433	27.3823	0.0790812
16	207	VIP	CT6-8	6.83665	-54.71	7.61667	0.791533	23.7962	0.0283539
16	208	VIP	CT6-8	7.02789	-53.64	1.46667	0.629267	56.7029	0.214601
16	209	VIP	CT6-8	7.19044	-59.6033	1.26667	0.448467	17.7949	0.255599
16	210	VIP	CT6-8	7.28606	-57.45	6.68333	1.23397	47.277	0.0350508
17	211	VIP	CT4-6	4.58	-56.175	5.36667	0.642667	60.5042	0.021429
17	212	VIP	CT4-6	4.77	-57.3867	4.66667	0.8072	76.9497	0.0267536
17	213	VIP	CT4-6	5.13	-55.1733	0.616667	1.0037	85.9548	0.44206
17	214	VIP	CT4-6	5.47	-57.755	5.11667	0.6387	40.4298	0.0147323
17	215	VIP	CT4-6	5.6	-51.5917	2.36667	0.368667	20.843	0.194368
17	216	VIP	CT6-8	6.38	-54.525	5.21667	0.601033	50.3268	0.0380223
17	217	VIP	CT6-8	6.63	-48.01	7.93333	0.723933	11.955	0.0998889
17	218	VIP	CT6-8	6.8	-46.7917	0.833333	0.8383	22.0137	0.593441
17	219	VIP	CT6-8	6.95	-56.3667	6.25	0.941833	47.1385	0.0258837
17	220	VIP	CT6-8	7.35	-55.0567	4.85	0.751433	60.4937	0.0336557
17	221	VIP	CT6-8	7.68	-45.8083	0.883333	0.7382	33.9376	0.468204
17	222	VIP	CT6-8	7.8	-54.505	3.75	0.757067	63.2676	0.0675748
18	223	VIP	CT4-6	4.63933	-54.32	5.53333	0.629333	32.5536	0.0205629
18	224	VIP	CT4-6	4.82008	-56.1267	4.46667	0.892233	62.4023	0.0252044
18	225	VIP	CT4-6	5.05105	-59.5067	0	1.06043	N/A	N/A
18	226	VIP	CT4-6	5.20167	-55.38	4.66667	0.890667	48.2644	0.0231935
18	227	VIP	CT4-6	5.39247	-53.8167	5.61667	0.814333	25.3431	0.0352313
18	228	VIP	CT4-6	5.95481	-60.4117	4.65	0.851967	86.2982	0.0185922
18	229	VIP	CT6-8	6.10544	-60.4917	3.7	0.632367	93.8246	0.079518
18	230	VIP	CT6-8	6.30628	-54.0567	5.81667	0.357733	16.8357	0.0269232
18	231	VIP	CT6-8	6.44686	-59.425	4.78333	0.841967	69.4	0.0148568
18	232	VIP	CT6-8	6.70795	-58.6617	5.16667	1.52903	61.0907	0.0225831
18	233	VIP	CT6-8	6.94895	-47.3217	4.05	0.796267	22.2425	0.14583
18	234	VIP	CT6-8	7.09958	-61.5	4.6	2.20487	100.815	0.00716663
18	235	VIP	CT6-8	7.6318	-58.7833	4.58333	1.2161	77.4644	0.0128897
18	236	VIP	CT6-8	7.7523	-58.915	4.35	1.08357	59.067	0.01262
18	237	VIP	CT6-8	7.93305	-59.6233	6.13333	0.813433	61.2898	0.0171766
19	238	VIP	CT4-6	4.11429	-59.005	6.03333	1.12877	45.3353	0.0150275
19	239	VIP	CT4-6	4.25546	-59.1317	5.13333	0.537267	46.5654	0.022208
19	240	VIP	CT4-6	4.3563	-60.3117	6.06667	0.794867	58.113	0.00691239
19	241	VIP	CT4-6	4.48739	-57.07	6.68333	0.957233	25.7499	0.0287229
19	242	VIP	CT4-6	4.81008	-58.785	6.13333	1.33133	30.5707	0.0545463
19	243	VIP	CT4-6	5.04202	-61.3333	6.66667	0.915867	40.7676	0.0081362
19	244	VIP	CT4-6	5.16303	-59.5617	3.71667	1.2069	63.7496	0.0654023
19	245	VIP	CT4-6	5.29412	-58.885	7.5	0.7611	38.7629	0.0513996
19	246	VIP	CT4-6	5.42521	-55.6967	9.61667	0.781133	21.8491	0.0424559
19	247	VIP	CT4-6	5.56639	-56.075	8.36667	0.4981	23.0458	0.0564413
19	248	VIP	CT4-6	5.82857	-57.8583	7.08333	1.32587	25.9396	0.0245364
19	249	VIP	CT6-8	6.08067	-54.8983	8.53333	0.577367	19.5641	0.0276516
19	250	VIP	CT6-8	6.28235	-51.3133	4.21667	0.223967	12.9325	0.136407
19	251	VIP	CT6-8	6.42353	-57.305	4.11667	1.3126	114.164	0.033657
19	252	VIP	CT6-8	6.62521	-53.8067	11.8333	1.0122	15.6448	0.0274084
19	253	VIP	CT6-8	6.88739	-54.9717	2.46667	0.7483	22.3843	0.445545
19	254	VIP	CT6-8	7.10924	-58.36	6.73333	1.09193	37.2596	0.01488
19	255	VIP	CT6-8	7.24034	-60.2717	5.78333	0.803667	54.031	0.0057103
19	256	VIP	CT6-8	7.36134	-59.4083	5.93333	0.583767	49.4387	0.0241033
19	257	VIP	CT6-8	7.49244	-60.2983	6.4	0.900567	55.7582	0.0185426
19	258	VIP	CT6-8	7.61345	-57.435	6	0.5863	37.2442	0.0463179
20	259	VIP	CT4-6	4.12152	-62.01	4.88333	0.881467	82.9888	0.0262347
20	260	VIP	CT4-6	4.27342	-56.945	4.31667	0.563467	25.9264	0.0344695
20	261	VIP	CT4-6	4.50633	-55.2867	1.98333	0.701333	68.5939	0.110536
20	262	VIP	CT4-6	4.70886	-50.7283	3.03333	0.5208	21.4875	0.183747
20	263	VIP	CT4-6	5.2962	-58.2883	4.96667	0.832633	56.4003	0.031202
20	264	VIP	CT4-6	5.43797	-54.9	8.76667	0.569367	15.5792	0.0315151
20	265	VIP	CT4-6	5.56962	-54.8567	5.26667	0.647267	54.2896	0.0224216
20	266	VIP	CT4-6	5.69114	-61.5117	4.01667	1.7142	78.4714	0.0131096
20	267	VIP	CT6-8	6.0962	-58.6167	1.71667	0.5055	47.3732	0.117559
20	268	VIP	CT6-8	6.27848	-68.6617	0.233333	N/A	112.967	0.545496
20	269	VIP	CT6-8	6.75443	-61.46	2.83333	0.587067	130.352	0.0497966
20	270	VIP	CT6-8	7.01772	-62.4967	5.13333	0.718933	86.1313	0.00545775
20	271	VIP	CT6-8	7.13924	-57.3317	6.1	1.44583	59.7459	0.0651966
20	272	VIP	CT6-8	7.34177	-57.5883	4.61667	1.03323	45.3448	0.182951
20	273	VIP	CT6-8	7.47342	-59.0783	7.36667	0.647567	31.3414	0.022156
20	274	VIP	CT6-8	7.62532	-66.5717	4.41667	1.13413	71.1064	0.026558
21	275	VIP	CT16-18	17.0112	-60.235	1.93333	0.687733	24.324	0.300782
21	276	VIP	CT16-18	17.5008	-55.0517	1.8	0.732367	37.6966	0.29593
21	277	VIP	CT18-20	18.0192	-59.785	2.58333	1.16503	85.3456	0.112558
21	278	VIP	CT18-20	18.7008	-53.8017	5.76667	0.932867	22.0804	0.0194813
22	279	VIP	CT18-20	17.7	-52.2733	1.43333	0.8982	27.9626	0.265695
22	280	VIP	CT18-20	18.47	-55.2267	2.88333	0.6	115.414	0.0123651
22	281	VIP	CT18-20	18.95	-61.145	1.8	0.873	134.101	0.0534046
22	282	VIP	CT18-20	19.58	-60.9983	2.05	0.667533	46.543	0.0764929
23	283	VIP	CT16-18	16.4103	-61.84	0.2	1.13047	112.763	1.18912
23	284	VIP	CT16-18	16.6154	-51.5483	5.36667	0.885167	23.6823	0.252218
23	285	VIP	CT16-18	16.9538	-59.8867	0.2	0.770867	147.65	0.524623
23	286	VIP	CT16-18	17.159	-54.9733	3.4	0.700967	21.4692	0.0213301
24	287	VIP	CT16-18	17.1074	-65.9983	0	1.10693	N/A	N/A
24	288	VIP	CT16-18	17.3058	-60.3633	3.01667	0.602533	98.0146	0.0371811
24	289	VIP	CT16-18	17.6529	-58.7983	0.116667	1.714	37.0111	1.28071
24	290	VIP	CT16-18	17.9008	-47.9167	3.33333	0.528933	10.5084	0.278306
24	291	VIP	CT18-20	18.7736	-58.6267	7.16667	0.937333	27.8996	0.0167955
24	292	VIP	CT18-20	19.1207	-58.4133	5.45	0.699133	22.208	0.582226
24	293	VIP	CT18-20	19.3587	-46.7783	2.26667	0.636133	11.52	0.451902
25	294	VIP	CT18-20	18.0355	-60.7117	5.3	0.7393	77.7727	0.0853896
25	295	VIP	CT18-20	18.3198	-56.29	1.56667	0.783633	43.3618	0.185054
25	296	VIP	CT18-20	18.443	-63.22	0	1.89387	N/A	N/A
25	297	VIP	CT18-20	18.7272	-42.9433	0	1.5253	N/A	N/A
25	298	VIP	CT18-20	18.9167	-56.9333	2.15	0.980433	94.2819	0.272539
26	299	VIP	CT16-18	16.457	-57.9317	4.58333	0.7897	29.71	0.131122
26	300	VIP	CT16-18	16.6023	-57.6767	8	0.4958	36.5534	0.0308209
26	301	VIP	CT16-18	16.9415	-60.0117	6.18333	0.9086	44.8857	0.0137044
26	302	VIP	CT16-18	17.2515	-58.4183	4.65	0.7893	67.013	0.0494854
26	303	VIP	CT16-18	17.3484	-53.8183	7.11667	0.9274	20.8609	0.0429165
26	304	VIP	CT16-18	17.455	-51.815	7.7	0.877033	18.8083	0.0610291
26	305	VIP	CT16-18	17.7941	-56.4967	5.23333	0.975467	59.3283	0.0410781
26	306	VIP	CT16-18	17.9104	-58.86	5.18333	1.08057	49.018	0.0200121
26	307	VIP	CT18-20	18.1235	-54.3667	6.45	0.436267	29.6836	0.08759
27	308	VIP	CT16-18	16.6851	-57.7667	4.95	0.877067	72.4881	0.0072805
27	309	VIP	CT16-18	17.1011	-57.0767	2.4	0.735433	132.972	0.0388643
27	310	VIP	CT16-18	17.2497	-59.1867	2.5	0.685567	147.408	0.0591146
27	311	VIP	CT16-18	17.4973	-52.8167	7.68333	0.676833	16.8377	0.0587287
27	312	VIP	CT16-18	17.8143	-49.645	2.48333	0.504833	11.1425	0.169156
27	313	VIP	CT16-18	17.9629	-60.0217	2.55	1.07697	153.466	0.0592487
27	314	VIP	CT18-20	18.9534	-57.3183	4.03333	0.896833	52.2591	0.0365993
27	315	VIP	CT18-20	19.0623	-58.1183	4.63333	0.639833	75.0551	0.0121271
27	316	VIP	CT18-20	19.1812	-59.7567	4.25	0.900667	82.1894	0.0132268
27	317	VIP	CT18-20	19.3099	-55.01	2.95	0.515333	42.422	0.0333751
27	318	VIP	CT18-20	19.5477	-59.7217	5.86667	0.8949	68.2075	0.00669773
28	319	VIP	CT16-18	16.4426	-58.025	0.25	1.05187	167.686	0.559682
28	320	VIP	CT16-18	16.6748	-52.8383	4.98333	1.42637	16.6788	0.115475
28	321	VIP	CT16-18	16.8263	-51.4283	2.13333	1.17557	26.4248	0.0690934
28	322	VIP	CT16-18	16.9777	-55.1383	1.28333	1.26097	66.4059	0.180369
28	323	VIP	CT16-18	17.0989	-57.1633	3.61667	1.24983	65.1216	0.0217706
28	324	VIP	CT16-18	17.422	-57.505	4	1.17473	35.6325	0.0287619
28	325	VIP	CT16-18	17.6239	-57.6983	5.31667	0.6844	40.331	0.00903288
28	326	VIP	CT16-18	17.7552	-60.6083	3.08333	0.8175	89.7816	0.0111186
28	327	VIP	CT16-18	17.9571	-53.1633	3.26667	0.865367	40.0882	0.0557152
28	328	VIP	CT18-20	18.1085	-56.0533	2.46667	0.7854	62.5725	0.0700178
28	329	VIP	CT18-20	18.5427	-55.7283	3.71667	0.947867	42.4269	0.0544049
28	330	VIP	CT18-20	18.8456	-50.82	3.41667	0.714567	28.6355	0.126003
28	331	VIP	CT18-20	19.0172	-56.1183	4.28333	0.45	16.6229	0.352826
28	332	VIP	CT18-20	19.2899	-60.5467	0	0.833767	N/A	N/A
29	333	VIP	CT16-18	16.2699	-53.6133	5.41667	0.863467	70.2566	0.0242802
29	334	VIP	CT16-18	16.4145	-52.615	5.26667	1.31673	84.7082	0.0300297
29	335	VIP	CT16-18	16.7422	-50.1833	1.76667	0.801567	185.196	0.0773022
29	336	VIP	CT16-18	16.8675	-55.0717	2.51667	1.4102	123.356	0.0683419
29	337	VIP	CT16-18	17.0795	-57.7733	4.28333	1.05283	72.728	0.0907808
29	338	VIP	CT16-18	17.2819	-58.6867	5.35	1.3887	68.0604	0.050033
29	339	VIP	CT16-18	17.7349	-50.975	5.1	1.00297	80.1763	0.0478267
29	340	VIP	CT16-18	17.8313	-57.75	3.8	1.4338	115.716	0.0395277
29	341	VIP	CT16-18	17.9566	-57.7983	1.63333	2.038	222.02	0.12571
29	342	VIP	CT18-20	18.0723	-55.6667	2.6	1.26107	107.984	0.0679423
29	343	VIP	CT18-20	18.4867	-55.15	3.53333	2.64797	138.536	0.0265574
29	344	VIP	CT18-20	18.8241	-54.975	5.53333	1.13267	70.344	0.0367192
29	345	VIP	CT18-20	18.9398	-53.075	3.86667	0.928767	77.934	0.0102161
29	346	VIP	CT18-20	19.1036	-59.5867	3.98333	0.960333	112.899	0.0129291
29	347	VIP	CT18-20	19.2482	-55.39	5.03333	1.62363	63.7277	0.0135581
30	348	VIP	CT16-18	16.6442	-57.9967	4.31667	0.9166	90.1167	0.0609531
30	349	VIP	CT16-18	16.7584	-66.055	2.68333	1.17372	192.519	0.0216992
30	350	VIP	CT16-18	16.9039	-56.3467	7.25	0.411267	22.6286	0.0247456
30	351	VIP	CT16-18	17.0909	-58.8867	3.35	1.0809	65.7317	0.0294515
30	352	VIP	CT16-18	17.2468	-60.0817	4.73333	1.02473	41.1175	0.00841105
30	353	VIP	CT16-18	17.3818	-65.9283	0	0.810667	N/A	N/A
30	354	VIP	CT18-20	18.0052	-58.8417	5.78333	1.0315	27.3603	0.0151582
30	355	VIP	CT18-20	18.161	-56.56	4.11667	0.788033	31.4321	0.0541372
30	356	VIP	CT18-20	18.3377	-56.7783	5.13333	1.63563	39.1955	0.014733
30	357	VIP	CT18-20	18.7325	-56.3	0.15	0.604467	70.6106	0.708485
30	358	VIP	CT18-20	18.8571	-59.9817	3.98333	1.09823	96.3437	0.0291745
30	359	VIP	CT18-20	18.9818	-62.5367	3.83333	1.1115	86.6406	0.0208992
30	360	VIP	CT18-20	19.1377	-58.0433	4.83333	1.05377	46.7033	0.00615285
30	361	VIP	CT18-20	19.2935	-55.885	4.23333	0.4509	66.0398	0.0976055
30	362	VIP	CT18-20	19.4597	-55.8367	3.83333	1.43267	42.5508	0.0427584
30	363	VIP	CT18-20	19.761	-59.6967	4.5	0.753033	50.5926	0.0173085
31	364	VPAC	CT0-2	0.93	-52.5167	1.95	0.979433	34.0388	0.22316
31	365	VPAC	CT0-2	1.25	-60.9383	3.05	1.32995	131.669	0.039606
31	366	VPAC	CT0-2	1.65	-58.2267	3.1	0.981633	113.676	0.0262939
31	367	VPAC	CT0-2	1.8	-58.5417	3.35	1.42383	134.012	0.0438791
31	368	VPAC	CT0-2	1.92	-59.1883	2.93333	1.21343	126.922	0.148418
31	369	VPAC	CT2-4	2.47	-51.3	5.51667	0.848067	17.0835	0.191835
31	370	VPAC	CT2-4	2.65	-51.9533	4.75	1.38367	30.2432	0.0935456
31	371	VPAC	CT2-4	2.77	-60.995	0	1.2513	N/A	N/A
31	372	VPAC	CT2-4	3.03	-60.7683	4.43333	1.31123	76.2932	0.0267799
31	373	VPAC	CT2-4	3.2	-55.4917	0	0.514267	N/A	N/A
31	374	VPAC	CT2-4	3.62	-54.7367	5.46667	1.52563	33.3722	0.134737
31	375	VPAC	CT2-4	3.75	-45.7917	5.11667	1.1013	28.2481	0.22276
31	376	VPAC	CT2-4	3.88	-50.15	7.55	1.42153	20.4399	0.112731
32	377	VPAC	CT0-2	0.32	-59.7867	0.483333	0.5789	11.6938	0.923677
32	378	VPAC	CT0-2	0.55	-51.7083	4.1	1.41547	25.9285	0.0381563
32	379	VPAC	CT0-2	0.67	-49.4667	5.11667	1.09907	27.3894	0.150255
32	380	VPAC	CT0-2	0.82	-53.1867	3.81667	1.19177	30.8326	0.210935
32	381	VPAC	CT0-2	1.03	-55.825	0.15	2.32593	41.3929	1.22023
32	382	VPAC	CT0-2	1.37	-52.27	3.85	2.22697	54.8599	0.119981
32	383	VPAC	CT0-2	1.53	-47.5783	3.71667	1.00207	26.8124	0.180786
32	384	VPAC	CT0-2	1.98	-61.5633	0	1.71767	N/A	N/A
32	385	VPAC	CT2-4	2.35	-55.4833	0	0.700267	N/A	N/A
32	386	VPAC	CT2-4	2.5	-53.3583	1.88333	1.32023	37.3773	0.184507
32	387	VPAC	CT2-4	2.77	-57.5933	0.5	1.0737	34.1869	0.45797
32	388	VPAC	CT2-4	2.98	-41.12	0	1.35583	N/A	N/A
32	389	VPAC	CT2-4	3.28	-54.3917	2.71667	0.951367	57.8278	0.322373
32	390	VPAC	CT2-4	3.42	-62.1733	0	1.73163	N/A	N/A
32	391	VPAC	CT2-4	3.62	-51.1183	3.06667	1.24507	44.6471	0.188559
32	392	VPAC	CT2-4	3.75	-56.39	2.78333	1.4145	77.1985	0.109118
32	393	VPAC	CT2-4	4	-51.2367	3.78333	1.04697	68.8844	0.160932
33	394	VPAC	CT0-2	0.913309	-65.5167	0	1.08457	N/A	N/A
33	395	VPAC	CT0-2	1.18681	-49.535	3.73333	1.68723	23.9169	0.250001
33	396	VPAC	CT0-2	1.52869	-59.855	0	1.71513	N/A	N/A
33	397	VPAC	CT0-2	1.69475	-55.0733	6.4	0.831933	60.7955	0.0681798
33	398	VPAC	CT2-4	2.00733	-47.8983	8.26667	1.1618	16.427	0.107141
33	399	VPAC	CT2-4	2.13431	-56.2033	2.03333	0.845033	81.9616	0.524506
33	400	VPAC	CT2-4	2.26129	-52.8533	9.85	1.25453	16.7678	0.0964129
33	401	VPAC	CT2-4	2.40781	-54.3417	4.43333	0.773167	29.068	0.220213
33	402	VPAC	CT2-4	2.54457	-58.8183	3.63333	1.1917	131.136	0.0378817
33	403	VPAC	CT2-4	2.94505	-58.475	2.28333	0.9635	93.6226	0.278097
33	404	VPAC	CT2-4	3.17949	-54.5883	0.15	1.01483	19.8174	0.97347
33	405	VPAC	CT2-4	3.28694	-56.845	0.733333	1.2569	19.3678	0.595451
33	406	VPAC	CT2-4	3.77534	-53.5367	5.96667	0.7742	12.0329	0.378657
34	407	VPAC	CT0-2	0.439209	-58.5967	2.08333	0.676033	152.353	0.151669
34	408	VPAC	CT0-2	0.691628	-57.0983	0.1	0.697633	6.50664	0.268872
34	409	VPAC	CT0-2	1.24695	-49.0867	5.7	0.975433	14.9942	0.43399
34	410	VPAC	CT0-2	1.41859	-53.3667	2.41667	0.703033	18.9454	0.36876
34	411	VPAC	CT0-2	1.54985	-54.3583	3.68333	1.10317	24.8668	0.309522
34	412	VPAC	CT0-2	1.88305	-55.2583	0.516667	0.462333	8.90445	0.754353
34	413	VPAC	CT2-4	2.12537	-53.7217	3.2	0.727633	12.7017	0.445049
34	414	VPAC	CT2-4	2.23643	-61.0083	0.616667	0.5062	37.4096	0.595136
34	415	VPAC	CT2-4	2.40808	-53.0617	3.91667	0.5528	11.5606	0.432059
34	416	VPAC	CT2-4	2.53934	-58.4967	5.03333	0.674	58.6604	0.0548752
34	417	VPAC	CT2-4	3.34708	-50.5467	8.11667	1.23127	22.8243	0.100247
34	418	VPAC	CT2-4	3.80143	-56.775	4.45	0.408867	35.6501	0.0296686
35	419	VPAC	CT0-2	1.14506	-48.9	5.48333	1.0288	15.2753	0.404686
35	420	VPAC	CT0-2	1.37099	-57.9167	1.9	1.19383	58.9003	0.367553
35	421	VPAC	CT0-2	1.48395	-53.6867	2.46667	0.886033	19.4145	0.254844
35	422	VPAC	CT0-2	1.60719	-56.7983	5.41667	1.02897	31.5114	0.0655657
35	423	VPAC	CT0-2	1.89474	-58.46	4.95	1.14897	39.8113	0.0142918
35	424	VPAC	CT0-2	1.99743	-50.3967	6.38333	0.8367	17.3928	0.140549
35	425	VPAC	CT2-4	2.14121	-55.1817	4.06667	1.5893	34.3271	0.0697291
35	426	VPAC	CT2-4	2.30552	-53.8617	11.5167	1.21023	20.1179	0.0269136
35	427	VPAC	CT2-4	2.45956	-52.6667	5.5	0.573367	13.8712	0.283603
35	428	VPAC	CT2-4	2.76765	-55.6317	1.06667	0.356167	14.0668	0.590296
35	429	VPAC	CT2-4	3.02439	-48.5617	1.88333	0.9851	9.25943	0.488219
35	430	VPAC	CT2-4	3.14763	-48.3117	9.61667	1.00397	20.2387	0.192435
35	431	VPAC	CT2-4	3.30167	-51.36	5.76667	1.3403	15.5476	0.369181
35	432	VPAC	CT2-4	3.50706	-54.6467	5.91667	0.8778	17.9688	0.384458
35	433	VPAC	CT2-4	3.6303	-49.555	8.86667	0.458567	20.2889	0.122318
35	434	VPAC	CT2-4	3.83569	-47.9717	3.6	0.654633	20.4925	0.577112
36	435	VPAC	CT0-2	0.893773	-50.97	1.16667	1.3664	6.8887	0.601654
36	436	VPAC	CT0-2	1.37241	-49.9917	8.45	0.588167	9.58896	0.372071
36	437	VPAC	CT0-2	1.59707	-52.4117	1.4	1.12283	9.55845	0.457589
36	438	VPAC	CT0-2	1.71429	-57.2267	5.15	0.9846	31.0949	0.0246351
36	439	VPAC	CT0-2	1.87057	-55.2417	3.6	0.695833	23.0618	0.118389
36	440	VPAC	CT2-4	2.00733	-61.5233	0.166667	0.852733	134.437	0.883629
36	441	VPAC	CT2-4	2.13431	-51.4367	4.48333	0.5097	36.8783	0.113567
36	442	VPAC	CT2-4	2.26129	-48.385	3.25	0.592633	21.9056	0.171606
36	443	VPAC	CT2-4	2.35897	-49.9233	0.55	0.362	82.5056	0.332213
36	444	VPAC	CT2-4	2.50549	-54.83	1.28333	0.6208	17.7813	0.305956
36	445	VPAC	CT2-4	2.86691	-54.1283	3.3	0.891733	19.7195	0.302239
36	446	VPAC	CT2-4	3.04274	-58.6767	1.21667	0.904833	138.228	0.389853
36	447	VPAC	CT2-4	3.17949	-51.2383	6.9	1.02687	21.0328	0.127084
36	448	VPAC	CT2-4	3.32601	-54.4717	0.683333	1.10413	13.1115	0.629254
36	449	VPAC	CT2-4	3.47253	-52.3683	6.83333	0.4755	18.7111	0.0578192
36	450	VPAC	CT2-4	3.62882	-53.15	6.55	0.465633	10.3069	0.379808
36	451	VPAC	CT2-4	3.77534	-53.8133	2.73333	1.15037	10.673	0.345495
37	452	VPAC	CT0-2	0.0146759	-62.7683	0	0.598967	N/A	N/A
37	453	VPAC	CT0-2	0.34733	-58.4217	3.53333	0.7616	64.5916	0.0749418
37	454	VPAC	CT0-2	0.454953	-61.1583	4.21667	0.9016	97.5789	0.0436659
37	455	VPAC	CT0-2	0.699552	-55.9167	0	0.685767	N/A	N/A
37	456	VPAC	CT0-2	0.846311	-51.4733	4.3	0.6158	10.3712	0.371728
37	457	VPAC	CT0-2	0.99307	-55.3133	4.93333	1.6506	21.6874	0.276765
37	458	VPAC	CT0-2	1.20832	-54.3833	1.66667	2.2563	129.555	0.311231
37	459	VPAC	CT0-2	1.35508	-59.32	0.466667	1.27057	44.4374	0.836229
37	460	VPAC	CT0-2	1.67795	-57.7417	0.0666667	0.531	20.7469	0.929491
37	461	VPAC	CT0-2	1.81492	-51.2117	8.13333	2.06113	35.0866	0.184978
37	462	VPAC	CT0-2	1.92254	-49.5517	5.15	1.34253	17.6457	0.236956
37	463	VPAC	CT2-4	2.0693	-57.4617	5.6	1.11737	32.4962	0.0462563
37	464	VPAC	CT2-4	2.40196	-47.8433	3.36667	0.959967	30.7878	0.353366
37	465	VPAC	CT2-4	2.54872	-59.6767	3.65	1.2184	67.0979	0.0409942
37	466	VPAC	CT2-4	2.65634	-59.795	4.18333	1.00473	45.4566	0.0248952
37	467	VPAC	CT2-4	2.79331	-57.4733	3.41667	0.937633	48.0806	0.0322317
37	468	VPAC	CT2-4	2.96943	-55.5017	3.26667	1.35703	41.0378	0.376086
37	469	VPAC	CT2-4	3.08683	-61.9167	3.21667	0.2382	59.4635	0.0712868
37	470	VPAC	CT2-4	3.21402	-59.505	0	1.17857	N/A	N/A
38	471	VPAC	CT0-2	0.720988	-57.59	3.26667	1.10723	32.8423	0.229081
38	472	VPAC	CT0-2	1.00741	-58.38	6.63333	0.719033	24.9843	0.0172667
38	473	VPAC	CT0-2	1.1358	-58.9033	2.2	1.20667	62.2611	0.292817
38	474	VPAC	CT0-2	1.45185	-60.8417	0	1.66693	N/A	N/A
38	475	VPAC	CT0-2	1.58025	-62.6467	4.95	0.592433	73.9035	0.013774
38	476	VPAC	CT0-2	1.69877	-66.1983	0	1.2168	N/A	N/A
38	477	VPAC	CT2-4	2.04444	-55.8833	6.25	1.08847	20.5034	0.0346063
38	478	VPAC	CT2-4	2.15309	-61.695	0.0333333	1.4386	63.2311	0
38	479	VPAC	CT2-4	2.37037	-60.9333	7.2	0.5149	47.4391	0.00815909
38	480	VPAC	CT2-4	2.76543	-53.4083	6.35	0.834233	26.2171	0.098954
38	481	VPAC	CT2-4	3.0321	-54.2017	5.98333	1.79107	30.0833	0.0674158
38	482	VPAC	CT2-4	3.14074	-55.7417	9.21667	1.42487	21.3971	0.022665
38	483	VPAC	CT2-4	3.25926	-50.3717	12.1833	1.0478	12.4231	0.0837552
38	484	VPAC	CT2-4	3.72346	-64.2867	1.66667	0.7174	161.782	0.0938511
39	485	VPAC	CT0-2	0.785982	-58.145	4.6	0.758967	44.3034	0.0400494
39	486	VPAC	CT0-2	1.18648	-53.6833	3.96667	0.8204	16.745	0.248113
39	487	VPAC	CT0-2	1.40676	-53.3817	5.21667	1.25373	28.1668	0.0851547
39	488	VPAC	CT0-2	1.53692	-52.945	3.68333	1.40373	31.1297	0.0764314
39	489	VPAC	CT0-2	1.80726	-55.35	3.63333	0.6117	32.196	0.0976062
39	490	VPAC	CT0-2	1.95745	-51.6933	4.06667	0.746233	10.8732	0.355138
39	491	VPAC	CT2-4	2.35795	-53.5217	2.36667	N/A	26.9165	0.254817
39	492	VPAC	CT2-4	2.48811	-51.4933	8.01667	1.9857	21.2228	0.15174
39	493	VPAC	CT2-4	2.81852	-55.3483	5.18333	0.774933	23.9477	0.237479
39	494	VPAC	CT2-4	2.93867	-53.715	7.3	1.07517	21.7028	0.0435714
39	495	VPAC	CT2-4	3.13892	-56.4383	7.28333	0.8074	9.78118	0.0237794
39	496	VPAC	CT2-4	3.31915	-48.3933	8.5	1.2109	33.5516	0.366498
39	497	VPAC	CT2-4	3.4393	-56.545	6.38333	0.701733	9.77381	0.0110421
39	498	VPAC	CT2-4	3.56946	-53.565	4.3	0.8265	28.7562	0.0760412
39	499	VPAC	CT2-4	3.68961	-60.7817	7.4	1.31383	19.4094	0.0147512
39	500	VPAC	CT2-4	3.78974	-58.39	4.53333	0.942233	30.2975	0.318566
39	501	VPAC	CT2-4	3.90989	-50.2983	4.08333	1.30627	37.979	0.181207
40	502	VPAC	CT0-2	0.842875	-58.2983	4.7	0.705867	31.603	0.0494153
40	503	VPAC	CT0-2	0.969549	-57.6433	1.41667	1.16693	18.538	0.537746
40	504	VPAC	CT0-2	1.08648	-55.0733	2.25	0.6206	10.502	0.593955
40	505	VPAC	CT0-2	1.47625	-56.6567	6.23333	1.24507	21.9148	0.0893183
40	506	VPAC	CT0-2	1.59318	-56.995	0.55	0.857167	9.05386	0.580607
40	507	VPAC	CT0-2	1.71985	-64.455	0	0.892667	N/A	N/A
40	508	VPAC	CT0-2	1.96346	-54.82	5.43333	0.836767	11.6027	0.268684
40	509	VPAC	CT2-4	2.08039	-63.795	3.33333	0.9175	132.427	0.0343504
40	510	VPAC	CT2-4	2.18758	-56.8617	2.13333	0.739967	15.473	0.327623
40	511	VPAC	CT2-4	2.30451	-57.8667	2.51667	1.07253	21.207	0.250144
40	512	VPAC	CT2-4	2.45067	-54.1583	10.6	1.4486	15.2678	0.0689133
40	513	VPAC	CT2-4	2.64555	-59.5317	0.866667	0.503	9.93331	0.776659
40	514	VPAC	CT2-4	3.39586	-51.1867	3.91667	0.531367	7.33655	0.570817
40	515	VPAC	CT2-4	3.6687	-49.24	4.9	0.519433	9.23427	0.35417
40	516	VPAC	CT2-4	3.83435	-53.16	8.48333	1.21767	14.1115	0.115572
41	517	VPAC	CT4-6	5.51983	-50.225	5.8	0	14.3415	0.145894
41	518	VPAC	CT4-6	5.77035	-54.1767	0.2	1.07103	19.5414	0.25589
41	519	VPAC	CT4-6	5.98747	-54.0783	4.36667	1.94543	53.7312	0.0889949
41	520	VPAC	CT6-8	6.68894	-54.075	2.45	1.90797	85.5943	0.150137
41	521	VPAC	CT6-8	7.3904	-50.0217	5.38333	0.695133	18.9096	0.286733
41	522	VPAC	CT6-8	7.65762	-54.535	6.06667	0.987633	13.8794	0.177514
42	523	VPAC	CT4-6	5.71667	-48.6617	6.56667	0.879633	14.1787	0.486026
42	524	VPAC	CT4-6	5.91667	-56.935	2.38333	0.448633	5.07067	0.60974
42	525	VPAC	CT6-8	6.46667	-45.9117	3.6	0.945667	28.0817	0.346866
42	526	VPAC	CT6-8	6.78333	-46.315	5.1	0.7218	26.6247	0.273788
42	527	VPAC	CT6-8	7.05	-57.815	1.38333	0.621067	84.636	0.433051
42	528	VPAC	CT6-8	7.3	-58.205	4.43333	0.754167	35.6157	0.391673
42	529	VPAC	CT6-8	7.48333	-53.8233	1.78333	0.4751	9.14469	0.533739
42	530	VPAC	CT6-8	7.68333	-51.9933	4.43333	1.065	25.8354	0.20814
42	531	VPAC	CT6-8	8	-52.2067	4.96667	1.13663	26.6881	0.11642
43	532	VPAC	CT4-6	4.25806	-55.88	4.23333	0.5222	40.8726	0.0330778
43	533	VPAC	CT4-6	4.49267	-63.775	2.05	1.48777	105.601	0.345528
43	534	VPAC	CT4-6	5.19648	-60.035	0.666667	1.37513	19.7782	0.56298
43	535	VPAC	CT4-6	5.78299	-58.445	5.65	0.671833	35.242	0.0172811
43	536	VPAC	CT6-8	6.58735	-52.6867	8.78333	1.2594	21.8943	0.16243
43	537	VPAC	CT6-8	7.17386	-60.6783	1.31667	1.89687	142.559	0.38197
43	538	VPAC	CT6-8	7.40846	-52.5067	11.0333	1.6708	13.6406	0.197731
43	539	VPAC	CT6-8	7.59279	-53.52	8.88333	0.561033	16.2557	0.11117
43	540	VPAC	CT6-8	7.8274	-54.0517	5.16667	1.2472	14.7579	0.478799
44	541	VPAC	CT4-6	4.35711	-58.14	4.41667	1.3336	69.0186	0.0313598
44	542	VPAC	CT4-6	4.57405	-59.3083	2.18333	1.25317	88.1233	0.396051
44	543	VPAC	CT4-6	5.60868	-60.305	4.51667	0.583467	30.8414	0.0931941
44	544	VPAC	CT4-6	5.80893	-53.6783	7.38333	0.932	15.4875	0.34384
44	545	VPAC	CT6-8	6.12265	-59.7283	4.66667	0.7684	95.3974	0.0421803
44	546	VPAC	CT6-8	6.67668	-55.04	6.81667	0.902367	15.6842	0.271297
44	547	VPAC	CT6-8	6.92699	-52.1817	6.63333	1.36973	13.0454	0.317074
44	548	VPAC	CT6-8	7.26074	-53.5983	8.71667	0.988667	25.342	0.0336903
45	549	VPAC	CT4-6	4	-53.82	5.35	0.519133	36.4043	0.242242
45	550	VPAC	CT4-6	4.12243	-52.8483	0.266667	1.04137	51.0792	0.154636
45	551	VPAC	CT4-6	4.62183	-60.43	2.3	0.416767	23.9741	0.579036
45	552	VPAC	CT4-6	4.92791	-53.5717	0.283333	1.00373	106.997	0.558607
45	553	VPAC	CT4-6	5.04068	-60.3783	0.716667	0.521933	41.8601	0.465681
45	554	VPAC	CT4-6	5.87837	-58.5517	0.633333	0.918633	42.7546	0.454258
45	555	VPAC	CT6-8	6.45832	-55.695	2.81667	0.743767	42.7492	0.287498
45	556	VPAC	CT6-8	6.79662	-58.915	5.43333	0.940667	61.5047	0.017773
46	557	VPAC	CT4-6	4.6	-55.5817	2.3	1.7305	102.65	0.367873
46	558	VPAC	CT4-6	5.46667	-50.5317	3.28333	1.9856	84.878	0.193894
46	559	VPAC	CT4-6	5.73333	-49.1733	6.71667	1.54387	37.4395	0.102294
46	560	VPAC	CT4-6	5.86667	-55.44	4.51667	1.14143	47.0023	0.0753501
46	561	VPAC	CT6-8	6.26667	-56.8617	5.73333	1.1547	42.7866	0.0702762
46	562	VPAC	CT6-8	6.41667	-50.985	6.96667	1.86353	36.2739	0.0854586
46	563	VPAC	CT6-8	6.63333	-40.9033	0	0.930133	N/A	N/A
46	564	VPAC	CT6-8	6.83333	-57.8667	5.38333	0.722767	36.298	0.0171125
46	565	VPAC	CT6-8	7.05	-52.9	4.23333	1.79743	76.1273	0.0738899
46	566	VPAC	CT6-8	7.33333	-52.78	1.38333	1.0098	145.005	0.236045
47	567	VPAC	CT4-6	5.16183	-51.8817	6.3	0.656633	18.9444	0.143164
47	568	VPAC	CT4-6	5.3444	-45.6217	9.43333	0.961	16.2363	0.229827
47	569	VPAC	CT6-8	6.6556	-56.4833	6.65	1.30807	33.5124	0.053931
47	570	VPAC	CT6-8	7.28631	-49.48	8.33333	1.95423	27.9234	0.382851
47	571	VPAC	CT6-8	7.56846	-58.05	3.63333	1.40793	158.625	0.0528173
48	572	VPAC	CT4-6	4.2623	-52.155	3.18333	0.8698	89.8529	0.168892
48	573	VPAC	CT4-6	4.65574	-56.27	5.6	0.8633	35.7744	0.0352629
48	574	VPAC	CT4-6	5.16393	-51.585	7.5	0.4299	26.3669	0.0841056
48	575	VPAC	CT4-6	5.29508	-59.0467	4.83333	1.50843	58.9815	0.0231359
48	576	VPAC	CT4-6	5.55738	-53.1017	2.3	1.74317	172.586	0.180359
48	577	VPAC	CT6-8	6.52459	-47.8467	8.88333	1.35347	18.6678	0.114414
48	578	VPAC	CT6-8	6.39344	-46.6417	1.21667	0.790433	107.775	0.415762
48	579	VPAC	CT6-8	6.54098	-51.825	6	0.6871	23.4515	0.0276283
48	580	VPAC	CT6-8	6.68852	-55.1733	5.63333	1.06897	48.2456	0.242875
48	581	VPAC	CT6-8	6.81967	-44.8983	1.55	1.7305	52.4479	0.961552
48	582	VPAC	CT6-8	6.93443	-52.72	5	0.80765	19.9729	0.125984
48	583	VPAC	CT6-8	7.39672	-53.385	5.68333	1.08983	30.9594	0.065772
49	584	VPAC	CT6-8	6.1906	-54.1367	7.01667	0.814633	30.19	0.0273632
49	585	VPAC	CT6-8	6.52351	-51.7017	9.05	0.6337	17.6725	0.0497087
49	586	VPAC	CT6-8	6.7732	-57.4	5.15	1.98717	98.7279	0.0369853
49	587	VPAC	CT6-8	6.92301	-48.875	9.41667	0.6817	13.3331	0.0684913
49	588	VPAC	CT6-8	7.23928	-55.3333	6.18333	0.860267	30.2008	0.0595676
49	589	VPAC	CT6-8	7.35581	-55.215	6.68333	0.860467	41.8387	0.0184741
49	590	VPAC	CT6-8	7.77195	-54.0817	4.66667	1.39803	28.8022	0.211817
49	591	VPAC	CT6-8	7.88847	-60.0533	0	0.767567	N/A	N/A
50	592	VPAC	CT4-6	5.95082	-50.915	8.73333	0.670833	10.0936	0.44409
50	593	VPAC	CT6-8	6.13115	-59.91	1.03333	0.925967	32.0207	0.6887
50	594	VPAC	CT6-8	6.29508	-48.64	7.38333	0.935633	15.7583	0.22767
50	595	VPAC	CT6-8	6.40984	-53.1817	5.33333	0.831767	16.1152	0.311594
50	596	VPAC	CT6-8	6.59016	-55.9333	4.58333	0.749233	17.3528	0.364764
50	597	VPAC	CT6-8	6.72131	-54.32	7.05	0.938567	14.7476	0.255604
50	598	VPAC	CT6-8	7.04918	-51.6067	7.65	0.4818	16.4403	0.33802
50	599	VPAC	CT6-8	7.57377	-50.4483	7.66667	0.637967	11.0099	0.231319
50	600	VPAC	CT6-8	7.70492	-47.505	7.9	0.615667	16.0999	0.375551
50	601	VPAC	CT6-8	7.86885	-49.8183	5.55	1.0814	22.6041	0.217351
51	602	VPAC	CT16-18	16.0111	-53.7417	0.4	0.809733	36.91	0.637091
51	603	VPAC	CT16-18	16.3168	-64.4633	0.383333	1.42673	299.551	0.54219
51	604	VPAC	CT16-18	16.7465	-56.2433	0.183333	1.24167	211.09	0.697838
51	605	VPAC	CT16-18	17.4914	-57.8317	1.96667	2.284	94.1074	0.985554
51	606	VPAC	CT18-20	18.0836	-63.0767	0.516667	2.81913	66.782	0.638112
51	607	VPAC	CT18-20	18.2555	-56.6017	0.35	2.36963	100.57	0.665667
52	608	VPAC	CT16-18	16.7802	-51.18	2.66667	2.7487	58.8721	0.156171
52	609	VPAC	CT16-18	16.8298	-67.4183	0	1.9011	N/A	N/A
52	610	VPAC	CT16-18	17.3752	-50.7517	1.7	1.51753	30.8926	0.185244
52	611	VPAC	CT18-20	18.0694	-49.3667	1.16667	2.01613	110.754	0.461607
52	612	VPAC	CT18-20	18.2975	-62.835	0.25	3.12437	130.632	1.18545
52	613	VPAC	CT18-20	18.5653	-59.3167	0.916667	1.23093	170.518	0.531219
52	614	VPAC	CT18-20	19.0215	-67.1633	0.0166667	1.3691	364.217	0
53	615	VPAC	CT16-18	16.7	-52.2983	1.93333	0.980767	14.9467	0.584514
53	616	VPAC	CT16-18	16.92	-65.205	0	1.08717	N/A	N/A
53	617	VPAC	CT16-18	17.08	-60.2667	0.316667	1.25707	16.3856	0.614713
53	618	VPAC	CT16-18	17.3	-65.2083	0	0.870267	N/A	N/A
53	619	VPAC	CT16-18	17.47	-53.14	4	1.0371	20.692	0.198847
53	620	VPAC	CT16-18	17.63	-57.6767	0	1.8218	N/A	N/A
53	621	VPAC	CT18-20	18.03	-53.6133	3.2	1.47243	32.7941	0.297129
53	622	VPAC	CT18-20	18.35	-60.1067	0.216667	1.6392	56.5382	0.718599
53	623	VPAC	CT18-20	18.63	-62.8133	0.0666667	1.65223	53.6837	0.609277
53	624	VPAC	CT18-20	18.78	-53.865	3.58333	0.813367	18.7505	0.186251
54	625	VPAC	CT16-18	17.3724	-55.0383	3.71667	1.80543	25.7661	0.126343
54	626	VPAC	CT16-18	17.5971	-65.7933	0	1.0794	N/A	N/A
54	627	VPAC	CT16-18	17.7631	-66.3083	0.966667	2.11217	6.1096	0.532546
54	628	VPAC	CT18-20	18.3297	-58.4983	1.41667	1.2522	72.708	0.252914
54	629	VPAC	CT18-20	19.3944	-58.6633	0.716667	1.08797	103.354	0.305246
55	630	VPAC	CT16-18	16.8194	-59.1067	1.58333	1.3937	141.777	0.301241
55	631	VPAC	CT16-18	17.023	-52.3117	1.85	1.0934	46.407	0.316999
55	632	VPAC	CT16-18	17.3042	-67.4467	0.0333333	0.4594	131.918	0
55	633	VPAC	CT16-18	17.5273	-61.905	2.25	1.2998	155.523	0.0738699
55	634	VPAC	CT16-18	17.8958	-62.225	0.983333	1.68727	177.982	0.335166
55	635	VPAC	CT18-20	18.177	-59.815	1.81667	0.9697	107.527	0.229563
56	636	VPAC	CT16-18	16.2667	-52.5683	8.2	1.62617	13.3183	0.698188
56	637	VPAC	CT16-18	16.4444	-50.4417	5.96667	0.9499	14.0095	0.420768
56	638	VPAC	CT16-18	16.721	-63.0383	3.55	0.812333	76.2715	0.0238491
56	639	VPAC	CT16-18	17.1556	-49.6317	1.11667	0.6291	19.6005	0.186741
56	640	VPAC	CT16-18	17.5605	-62.5967	0.0333333	1.5159	18.4997	0
56	641	VPAC	CT16-18	17.7284	-48.9367	6.86667	0.987933	13.0462	0.27795
56	642	VPAC	CT18-20	18.1235	-49.72	3.11667	1.03803	9.14532	0.455508
56	643	VPAC	CT18-20	18.5185	-74.1533	0.0666667	0.686633	19.8763	1.84069
56	644	VPAC	CT18-20	18.6963	-58.5817	3.16667	0.786967	42.5757	0.532929
56	645	VPAC	CT18-20	18.963	-46.5283	1.35	0.632167	9.07956	0.288232
56	646	VPAC	CT18-20	19.2593	-64.87	4.08333	0.577267	101.525	0.0130839
56	647	VPAC	CT18-20	19.5358	-65.07	4.73333	0.627833	92.3097	0.00893866
56	648	VPAC	CT18-20	19.6543	-56.01	2.65	1.52017	23.3138	0.322823
57	649	VPAC	CT16-18	17.2833	-50.57	1.78333	0.7678	8.72835	0.424027
57	650	VPAC	CT16-18	17.4594	-52.5267	4.71667	1.1848	17.0579	0.366068
57	651	VPAC	CT16-18	17.6943	-56.1567	7.95	1.06937	24.2127	0.0398919
57	652	VPAC	CT16-18	17.8704	-57.035	4.78333	1.42997	42.7192	0.0544174
57	653	VPAC	CT18-20	18.0465	-59.0433	4.1	0.962133	48.2711	0.0819324
57	654	VPAC	CT18-20	18.477	-59.8533	1.78333	1.0667	7.5475	0.582099
57	655	VPAC	CT18-20	18.9466	-55.3317	5.23333	2.22947	24.7713	0.291094
57	656	VPAC	CT18-20	19.2597	-53.1217	3.55	0.994067	10.256	0.436384
57	657	VPAC	CT18-20	19.4162	-58.6267	4.18333	1.40027	58.579	0.0541478
58	658	VPAC	CT16-18	16.3729	-53.6783	3.55	1.6945	38.6642	0.0853774
58	659	VPAC	CT16-18	16.5559	-59.9867	4.06667	1.48277	113.162	0.0405541
58	660	VPAC	CT16-18	16.9525	-46.7167	0.833333	1.12283	27.9772	0.225288
58	661	VPAC	CT16-18	17.5729	-57.76	3.26667	0.591967	10.4257	0.297561
58	662	VPAC	CT16-18	17.7458	-54.8917	3.73333	1.29327	18.352	0.171002
58	663	VPAC	CT16-18	17.878	-59.2833	4.5	1.29263	101.547	0.0747612
58	664	VPAC	CT18-20	18.1525	-54.565	1.75	1.09637	15.7616	0.54408
58	665	VPAC	CT18-20	18.5797	-57.83	3.25	1.63227	30.8202	0.411278
58	666	VPAC	CT18-20	19.1186	-59.3833	2.56667	0.447133	110.082	0.162691
58	667	VPAC	CT18-20	19.2508	-59.395	3.95	1.45183	88.4094	0.0682922
58	668	VPAC	CT18-20	19.4542	-57.2317	3.95	0.6449	15.015	0.133545
58	669	VPAC	CT18-20	19.6068	-57.5317	1.35	1.0896	18.7306	0.362884
58	670	VPAC	CT18-20	19.7492	-62.0167	0.0166667	1.03963	13.7946	0
58	671	VPAC	CT18-20	19.9017	-58.27	2.8	1.04757	17.0449	0.119248
59	672	VPAC	CT16-18	16.4653	-56.38	2.33333	1.04687	33.5033	0.431671
59	673	VPAC	CT16-18	16.6088	-55.725	2.51667	1.2291	21.8074	0.232615
59	674	VPAC	CT16-18	16.8765	-55.635	2.53333	1.60313	54.9371	0.680826
59	675	VPAC	CT16-18	17.0486	-53.6317	1.9	2.00683	99.0428	0.299608
59	676	VPAC	CT16-18	17.2112	-56.7983	3.4	1.40757	39.9626	0.218007
59	677	VPAC	CT16-18	17.3737	-62.1683	3.71667	1.71957	29.3982	0.417393
59	678	VPAC	CT16-18	17.5745	-52.4	6.21667	1.3164	36.8381	0.179925
59	679	VPAC	CT16-18	17.7179	-64.7467	0.1	1.61193	14.1652	1.55732
59	680	VPAC	CT18-20	18.0239	-54.52	5.66667	1.80673	31.68	0.151401
59	681	VPAC	CT18-20	18.3777	-57.8617	7.46667	1.39317	11.8338	0.374904
59	682	VPAC	CT18-20	18.5211	-63.3033	0.0166667	1.48993	13.4986	0
59	683	VPAC	CT18-20	18.6263	-49.7283	5.25	0.6403	15.7735	0.0410714
59	684	VPAC	CT18-20	18.7602	-58.82	0.466667	1.57343	13.592	0.660431
59	685	VPAC	CT18-20	18.9036	-54.93	2.55	1.56467	33.358	0.259456
60	686	VPAC	CT16-18	16.0438	-54.7883	5.58333	0.731767	16.0855	0.147444
60	687	VPAC	CT16-18	16.3167	-63.05	0.1	1.38147	12.0351	0.720754
60	688	VPAC	CT16-18	16.4336	-61.235	0.316667	0.8284	16.0352	0.730871
60	689	VPAC	CT16-18	16.609	-61.9367	0.683333	0.988467	27.6011	0.693421
60	690	VPAC	CT16-18	16.7065	-62.19	4.9	1.11177	60.1536	0.0220651
60	691	VPAC	CT16-18	17.0183	-54.6833	2.91667	0.6162	11.9054	0.370579
60	692	VPAC	CT16-18	17.1449	-55.8617	9.23333	0.8025	13.76	0.0541101
60	693	VPAC	CT16-18	17.3788	-57.7167	8.15	1.2682	23.5957	0.0821295
60	694	VPAC	CT16-18	17.5542	-57.9067	4.53333	1.05417	65.5694	0.0298542
60	695	VPAC	CT16-18	17.6809	-56.845	3.85	0.454933	42.229	0.0268087
60	696	VPAC	CT16-18	17.9147	-55.055	8.26667	1.03367	14.4149	0.102487
60	697	VPAC	CT18-20	18.0609	-57.9617	1.6	N/A	28.1088	0.473003
60	698	VPAC	CT18-20	18.1681	-58.375	5.2	0.9267	29.1414	0.169325
60	699	VPAC	CT18-20	18.4019	-55.6567	8.73333	0.995833	18.9878	0.0851817
60	700	VPAC	CT18-20	18.5286	-54.0467	5.38333	0.631067	12.4275	0.331897
60	701	VPAC	CT18-20	18.6748	-58.22	6.03333	0.669733	36.2429	0.0228158
60	702	VPAC	CT18-20	18.8404	-55.9483	2.71667	0.4052	73.3673	0.0566561
60	703	VPAC	CT18-20	18.9963	-54.7667	9.7	0.538067	14.2389	0.0259218
60	704	VPAC	CT18-20	19.1425	-58.1883	3.25	0.946767	41.7202	0.112759
60	705	VPAC	CT18-20	19.2887	-55.1683	4.95	0.8337	17.9973	0.189047
60	706	VPAC	CT18-20	19.4251	-55.6233	3.83333	N/A	17.353	0.243688

## Sheet: Fig 2j
Figure 2j	PER2::LUC/ArcLight Periods
VIP-CRE
Slice No.	PER2::LUC	GCaMP6f
1	24.7	24.8
2	24.3333	24.5
3	23.625	23.75
4	24.3333	23
5	24.125	23.875
6	25	24.6
7	24.375	24.875
8	24.3	24.7
VPAC2-CRE
Slice No.	PER2::LUC	GCaMP6f
1	24	23.5
2	24.5	24.1667
3	24.5	24.5
4	24.2	24.2
5	24.625	24.25
6	23.5	24.25
7	23.8	23.5
8	23.75	23
9	23.625	22.875

## Sheet: Fig 2k
Figure 2k	ArcLight Phases
Neuronal (Syn)	VIP-CRE	VPAC2-CRE
8.06	6.81781	8.4
7.99	6.375	7.34694
6.98	7.02222	7.29796
7.15	6.44211	6.87603
7.53	6.62798	7.61421
7.86	6.8	7.40426
	7.24103	6.87395
	6.89712	7.14947
		7.83492

## Sheet: Fig 3e
Figure 3e	Circadian Phase of pCry1-luc peak
VIP-CRE	VPAC2-CRE
11.8	13.19
11.35	12.5
11.5	12.9
11	11.4
10	13.75
10.9	12.9
10.5
10.6

## Sheet: Fig 3g
Figure 3g	Rayleigh Vector Length
VIP-CRE	VPAC2-CRE
0.966	0.836
0.957	0.872
0.98	0.361
0.98	0.917
0.984	0.97
0.982	0.8216
0.979	0.981
	0.804868
	0.985
	0.9179

## Sheet: Fig 3i
Figure 3i	CoL Trajectory (Percentage of Slice Area)
VIP-CRE		VPAC2-CRE
Left SCN	Right SCN	Left SCN	Right SCN
33.9744	6.30435	1.04478	6.99463
4.87952	6.50901	0.690608	0.726744
8.51759	16.5441	1.45773	1.33333
11.3744	6.90377	0.568182	2.88018
21.7918	20.4499	2.42424	5.05051
6.19835	18.7008	3.00518	5.45113
33.049	17.9924	0.186047	4
		8.83094	5.21368
		5.13699	2.73632
		4.50346	7.08955

## Sheet: Fig 4g
Figure 4g	Summary Rayleigh Vector Length
VIP-CRE
Slice No.	Pre-Dtx	Post Wash
1	0.985989	0.658956
2	0.989082	0.193267
3	0.981206	0.293535
4	0.959904	0.672895
5	0.964732	0.846544
6	0.985153	0.210624
VPAC2-CRE
Slice No.	Pre-Dtx	Post Wash
1	0.955579	0.927259
2	0.975361	0.914884
3	0.983148	0.659718
4	0.965324	0.949261
5	0.965811	0.946837

## Sheet: Fig 5c,f
Figure 5c,f	VIP-Cre Optogenetic Phase Response Curve
CT, h	470nm											625nm
CT0-3	0.48	-0.17	0.81	-0.23	-0.03	0.16						0.17	0.55	1.27	0.23	0.57	0.4	-0.2	-0.03
CT3-6	0.43	-0.24	0.1	-0.23	-0.23	0.07						0.23	-0.4	-0.17	-0.51	0.49
CT6-9	-0.81	0.9	0.55	0	-0.92	-0.63						-0.5	0.03	-0.67	-0.13	-0.1	-0.39	-0.06	-0.1
CT9-12	-1.49	0.46	-1.2	-1.39	-3.6	-1.49						-0.33	0.03	-0.03	-0.66	0.17
CT12-15	-1.03	-2.11	-3.47	-2.61	-0.98	-3.32	-3.23	-0.9	-4.09	-3.38	-2.27	-0.4	0.39	-0.23	0.51	0.07	-0.36	0.2
CT15-18	-3.42	-4.18	-0.39	-1.09	-0.64	-1.23						0.3	1.28	-0.13	-0.36	-0.07	0.43
CT18-21	-0.3	-1.08	0.84	0.26	0.13	-0.43	0.33					0.16	0.03	0.69	-0.1	0.74	0.1	0.03	0
CT21-24	1.34	0.47	0	1.28	0.26	0.72	0.93	1.06				0.63	-0.13	-0.17	0.13	0.07	-0.34
						1.96262	1.3371	4.90412	1.46802	3.04828
						1.78581	1.2874	4.03742	1.36308	2.53615
						1.6354	1.24629	3.49882	1.29856	2.23342
						1.54118	1.21471	3.12684	1.25487	2.02887
						1.48151	1.19666	2.85245	1.22319	1.87966
						1.43164	1.18593	2.64561	1.19913	1.76633
						1.4042	1.18566	2.4763	1.1814	1.67754
						1.39107	1.18533	2.34708	1.16813	1.60406
						1.38361	1.20139	2.23503	1.15989	1.5439
						1.38679	1.20439	2.14284	1.1556	1.49387
						1.38953	1.23064	2.06717	1.14852	1.45541
						1.41623	1.25489	1.9993	1.14938	1.42259
						1.41812	1.26461	1.94156	1.14963	1.39486
						1.43746	1.29126	1.88859	1.14966	1.37127
						1.45083	1.32304	1.8471	1.15353	1.35134
						1.47192	1.3485	1.80606	1.15452	1.33461
						1.4836	1.38021	1.77396	1.15737	1.32294
						1.51861	1.40126	1.74097	1.16051	1.31247
						1.53496	1.42158	1.71259	1.16524	1.30219
						1.56604	1.44397	1.68687	1.16823	1.29644
						1.58364	1.47055	1.66203	1.1703	1.29113
						1.60169	1.48974	1.63892	1.17339	1.28563
						1.63292	1.52212	1.61583	1.17481	1.28179
						1.63128	1.53831	1.59781	1.17665	1.28002
						1.65544	1.5539	1.57812	1.17796	1.27634
						1.67095	1.57196	1.56148	1.17935	1.27693
						1.66877	1.58175	1.54727	1.1813	1.27548
						1.70128	1.6048	1.52996	1.18092	1.27531
						1.70695	1.61893	1.51358	1.17901	1.27533
						1.71655	1.62106	1.50116	1.1789	1.27462
						1.71262	1.62293	1.48467	1.18008	1.27391
						1.71461	1.63045	1.47329	1.17817	1.27277
						1.72291	1.62139	1.46221	1.17604	1.2741
						1.72356	1.61453	1.448	1.17397	1.2734
						1.71411	1.62979	1.43331	1.17061	1.27249
						1.71058	1.62186	1.42605	1.16701	1.27345
						1.70561	1.62912	1.4169	1.16677	1.27058
						1.70631	1.61753	1.40824	1.16194	1.27067
						1.70099	1.60207	1.39586	1.15944	1.26936
						1.69497	1.59568	1.38626	1.15643	1.26986
						1.68095	1.59328	1.38001	1.15338	1.2683
						1.67309	1.58035	1.36955	1.14971	1.26651
						1.65862	1.57489	1.36215	1.14743	1.26591
						1.65146	1.56763	1.35554	1.14398	1.26468
						1.63655	1.55923	1.34818	1.13845	1.26408
						1.62461	1.54877	1.34045	1.13728	1.26133
						1.61348	1.52992	1.33237	1.13206	1.26092
						1.60786	1.51573	1.32256	1.12989	1.25884
						1.58648	1.50133	1.31719	1.12613	1.25499
						1.57966	1.48801	1.31022	1.12282	1.25401
						1.55973	1.47002	1.30099	1.11826	1.25102
						1.54943	1.4567	1.29442	1.11372	1.24865
						1.53133	1.44357	1.28526	1.1124	1.24587
						1.51488	1.43697	1.27962	1.10777	1.24161
						1.51353	1.42758	1.27091	1.10522	1.23811
						1.48733	1.40932	1.26245	1.10124	1.23725
						1.47162	1.38461	1.2564	1.09677	1.23416
						1.46759	1.38267	1.24774	1.09368	1.23175
						1.44472	1.36715	1.24142	1.08951	1.22812
						1.43333	1.34516	1.23212	1.08454	1.22457
						1.42418	1.32591	1.22482	1.08107	1.22042
						1.40907	1.32344	1.21651	1.07866	1.21685
						1.39629	1.31458	1.21366	1.07443	1.21406
						1.37958	1.28107	1.20657	1.07091	1.21034
						1.36153	1.28267	1.19854	1.06682	1.20657
						1.35442	1.26628	1.18764	1.06125	1.20302
						1.33245	1.24596	1.18388	1.05985	1.19827
						1.3228	1.23403	1.17359	1.05891	1.19514
						1.314	1.22997	1.16763	1.05305	1.19223
						1.30222	1.21684	1.15926	1.04827	1.18747
						1.29018	1.21118	1.15461	1.04528	1.18247
						1.27939	1.19792	1.14689	1.04059	1.17971
						1.25742	1.18999	1.14025	1.03796	1.17655
						1.25364	1.17127	1.13444	1.03433	1.17254
						1.23445	1.15841	1.12652	1.02931	1.17026
						1.21684	1.14835	1.12021	1.02725	1.16389
						1.20496	1.13376	1.11262	1.02381	1.16094
						1.1971	1.13463	1.1111	1.01999	1.15648
						1.1885	1.1253	1.10156	1.01606	1.15152
						1.16851	1.09405	1.09564	1.01247	1.14879
						1.16101	1.09259	1.08934	1.00879	1.14477
						1.14559	1.08739	1.08557	1.00634	1.14227
						1.13396	1.072	1.08117	0.999584	1.1385
						1.12252	1.06754	1.07579	0.99633	1.13251
						1.10025	1.05008	1.07197	0.992253	1.12857
						1.09184	1.05701	1.06809	0.989302	1.12541
						1.08637	1.04602	1.06499	0.985768	1.12137
						1.06902	1.03356	1.0589	0.980446	1.11824
						1.05878	1.01464	1.05575	0.976507	1.11318
						1.04451	1.01584	1.05112	0.973202	1.11012
						1.04013	1.01071	1.04611	0.969496	1.10885
						1.03342	1.00151	1.04172	0.96782	1.10641
						1.0184	0.99858	1.03955	0.961865	1.10413
						1.01492	0.98812	1.03667	0.959865	1.10054
						0.993344	0.99285	1.03336	0.956429	1.09754
						0.99578	0.981191	1.02833	0.953906	1.0934
						0.980416	0.976127	1.02519	0.949475	1.09188
						0.974847	0.979192	1.02001	0.946908	1.0866
						0.967489	0.973262	1.01853	0.944123	1.08318
						0.962566	0.962602	1.01517	0.939934	1.08024
						0.953218	0.967133	1.01029	0.936397	1.07923
						0.946158	0.968199	1.00789	0.936994	1.07486
						0.94228	0.952875	1.00439	0.930974	1.07312
						0.929799	0.955806	1.00121	0.92892	1.068
						0.920203	0.943148	0.997343	0.927275	1.06644
						0.925523	0.950143	0.995105	0.923265	1.06471
						0.911502	0.950743	0.992922	0.921909	1.06134
						0.915827	0.944813	0.990116	0.920112	1.05871
						0.900662	0.952142	0.986165	0.917212	1.05669
						0.89753	0.941482	0.9854	0.915158	1.05556
						0.897381	0.950743	0.982017	0.912598	1.05179
						0.896138	0.943148	0.980984	0.910123	1.04798
						0.89042	0.935019	0.978852	0.907854	1.04673
						0.887983	0.941815	0.975491	0.906913	1.04669
						0.883856	0.937818	0.972069	0.904023	1.04337
						0.874906	0.940949	0.970822	0.903078	1.04097
						0.880575	0.937418	0.966914	0.901355	1.04085
						0.880077	0.935819	0.962698	0.898822	1.03649
						0.87063	0.927491	0.961446	0.896061	1.03566
						0.873116	0.934686	0.956769	0.896098	1.03212
						0.87068	0.929822	0.954804	0.893916	1.03122
						0.866603	0.934886	0.953582	0.892719	1.02777
						0.873962	0.935486	0.950699	0.89141	1.02546
						0.864564	0.93342	0.947829	0.889913	1.02301
						0.867647	0.933354	0.942895	0.888301	1.02177
						0.864664	0.941948	0.940623	0.889194	1.01969
						0.861382	0.928157	0.939568	0.886817	1.01507
						0.867796	0.939883	0.93651	0.885529	1.01042
						0.859493	0.940882	0.932939	0.883822	1.0112
						0.859045	0.936552	0.931063	0.882588	1.00989
						0.866205	0.943347	0.930115	0.88187	1.00969
						0.860139	0.937151	0.928009	0.879975	1.00858
						0.856857	0.937151	0.923644	0.879425	1.00641
						0.858697	0.937951	0.921303	0.879233	1.00382
						0.861879	0.940349	0.918894	0.878197	1.00348
						0.860586	0.94428	0.917412	0.877415	1.00064
						0.86531	0.932088	0.913038	0.87614	0.998436
						0.866304	0.93935	0.910245	0.87385	0.997664
						0.867299	0.940149	0.909096	0.871908	0.994288
						0.85989	0.943414	0.904743	0.875081	0.993195
						0.865211	0.934686	0.901984	0.873334	0.991464
						0.871028	0.941549	0.898895	0.870603	0.99101
						0.86715	0.948011	0.894556	0.870255	0.989898
						0.871674	0.939483	0.896871	0.867595	0.990485
						0.856907	0.93302	0.893227	0.869143	0.991364
						0.872072	0.940882	0.890148	0.86888	0.991096
						0.868045	0.943481	0.888593	0.867062	0.992294
						0.868194	0.934553	0.888486	0.866883	0.99319
						0.872719	0.933953	0.884612	0.867032	0.992781
						0.871724	0.939616	0.881664	0.864759	0.993392
						0.879431	0.943281	0.878875	0.865527	0.996916
						0.875801	0.946079	0.877594	0.863143	1.0001
						0.878586	0.942948	0.875804	0.862324	1.00083
						0.873514	0.940682	0.874753	0.861403	1.00258
						0.875006	0.939017	0.87363	0.85794	1.00126
						0.87789	0.940949	0.872511	0.860216	1.0027
						0.875205	0.95021	0.870888	0.858051	1.00385
						0.881271	0.951342	0.869756	0.859113	1.00503
						0.881619	0.941282	0.867065	0.857953	1.00728
						0.877442	0.951942	0.866851	0.854726	1.0084
						0.884403	0.952275	0.865425	0.854864	1.0099
						0.883757	0.953141	0.862528	0.852871	1.01342
						0.889823	0.945679	0.864233	0.852945	1.01523
						0.888878	0.960936	0.862652	0.850591	1.0188
						0.896535	0.955207	0.860734	0.850969	1.01956
						0.894198	0.962669	0.860722	0.849479	1.02446
						0.889574	0.966466	0.859167	0.847975	1.02745
						0.900613	0.952742	0.857121	0.848437	1.03093
						0.905535	0.958804	0.857065	0.846852	1.03315
						0.895541	0.959604	0.8571	0.846464	1.0335
						0.890569	0.950743	0.85581	0.845651	1.03808
						0.906878	0.962469	0.855058	0.845169	1.03989
						0.902403	0.96007	0.85569	0.844009	1.0437
						0.90295	0.960603	0.854195	0.843014	1.04421
						0.912546	0.96087	0.852521	0.841466	1.04662
						0.911203	0.963402	0.853076	0.842528	1.05171
						0.911104	0.958538	0.853106	0.840232	1.05086
						0.911502	0.964734	0.852978	0.840876	1.05283
						0.910607	0.956806	0.850086	0.839294	1.05412
						0.906281	0.968932	0.850812	0.839237	1.05543
						0.923037	0.961603	0.850201	0.838525	1.05827
						0.915529	0.950077	0.849671	0.839655	1.0585
						0.914684	0.956939	0.849133	0.836832	1.06075
						0.916872	0.956206	0.849078	0.838013	1.06097
						0.929252	0.958005	0.848971	0.83609	1.0593
						0.923435	0.954141	0.849548	0.835726	1.06058
						0.927761	0.959604	0.850551	0.833784	1.06445
						0.930446	0.952142	0.849548	0.834249	1.06275
						0.935865	0.958804	0.850838	0.832337	1.06397
						0.933926	0.947678	0.850509	0.83345	1.06624
						0.929501	0.962469	0.851897	0.832435	1.06606
						0.940291	0.956806	0.85255	0.832276	1.06705
						0.935617	0.959138	0.852734	0.830853	1.06487
						0.939545	0.96047	0.852273	0.830472	1.06904
						0.940141	0.957872	0.854955	0.830024	1.06963
						0.934075	0.958804	0.853708	0.829724	1.06987
						0.934921	0.969798	0.855818	0.828705	1.06947
						0.9387	0.9668	0.854127	0.829258	1.06898
						0.946904	0.9662	0.855455	0.829862	1.0723
						0.944616	0.971463	0.854618	0.828837	1.07368
						0.939296	0.973262	0.85745	0.830192	1.07513
						0.940539	0.976194	0.85695	0.827923	1.07733
						0.946058	0.972996	0.855895	0.830779	1.07773
						0.953467	0.979458	0.857155	0.830084	1.0768
						0.946655	0.98179	0.859086	0.828601	1.0795
						0.942329	0.988653	0.860051	0.831514	1.0801
						0.947152	0.985988	0.860555	0.830344	1.08108
						0.94581	0.989186	0.860025	0.83141	1.08332
						0.950185	0.984389	0.861627	0.832175	1.08551
						0.941633	0.990718	0.861452	0.833784	1.08843
						0.946158	1.00025	0.859321	0.832772	1.08933
						0.954014	1.00491	0.859526	0.835153	1.0901
						0.94218	1.00398	0.860162	0.834715	1.09308
						0.944318	1.01164	0.859897	0.836242	1.09741
						0.94407	1.01177	0.85824	0.836512	1.09584
						0.940738	1.01077	0.861751	0.836434	1.09918
						0.944119	1.00824	0.858193	0.837254	1.10021
						0.94213	1.01863	0.858518	0.837804	1.10022
						0.949738	1.02563	0.857864	0.840832	1.09871
						0.943871	1.02683	0.859278	0.840286	1.10258
						0.945412	1.02163	0.860008	0.839989	1.10347
						0.944567	1.03243	0.858449	0.842326	1.10381
						0.947998	1.02829	0.858902	0.842646	1.10486
						0.94581	1.02849	0.858761	0.844093	1.10691
						0.939048	1.03163	0.856745	0.846204	1.10867
						0.948942	1.04608	0.858227	0.847631	1.10888
						0.954163	1.04249	0.856403	0.845182	1.1076
						0.947401	1.04209	0.856429	0.848174	1.10776
						0.955555	1.03416	0.857445	0.850386	1.10497
						0.944666	1.04428	0.856634	0.848848	1.10526
						0.950881	1.03549	0.856536	0.852443	1.10708
						0.947401	1.04928	0.856305	0.853731	1.11113
						0.944915	1.04009	0.857552	0.85453	1.11182
						0.944766	1.03915	0.8566	0.854301	1.11205
						0.951528	1.03942	0.857352	0.855491	1.11114
						0.942578	1.03949	0.858176	0.85822	1.11155
						0.953169	1.04155	0.857561	0.8585	1.11296
						0.947103	1.03749	0.856378	0.859333	1.11257

[truncated: 41 more sheets: Fig 5e,f, Fig 5g, Fig 5h, Fig 5k, Fig 5l, Fig 6a, Fig 6b, Fig 6c, Fig 6d, Fig 7b, Fig 7c, Fig 7d, Fig 7e, Fig 7f, Fig 8c, Fig 8d, Fig 8e, Fig 8f, Fig 9, Fig S4c …]
